# Supplementary material for: Bridging Global Frameworks and Local Practice: Quantitative Evaluation of Electronic Health Record Safety in Kuwait’s Public Hospitals
Source: JMIR Med Inform. 2025 Aug 14;13:e70782. doi: 10.2196/70782 (PMC12501905; doi:10.2196/70782)
Supplement: Multimedia Appendix 2 [file medinform-v13-e70782-s002.xlsx]

## Sheet: Overview page
	About the survey
	Developed by The office of the National Coordinator for Health Information Technology
	https://www.healthit.gov/safer/
	Safety assurance factors for EHR resillience The SAFER Guides consist of nine guides organized into three broad groups. These guides enable healthcare organizations to address EHR safety in a variety of areas. Most organizations will want to start with the Foundational Guides, and proceed from there to address their areas of greatest interest or concern. The guides identify recommended practices …
	How to complete
	Under implementation status, use the drop list to pick the status. A score is automatically assigned and populates the Summary Score page.
	Who to involve
	Completing the survey is a great way of involving various parts of the organisation in owning the electronic medical record.
	The following groups can be considered: Technical support, Application support, Trainers, Safety and Quality, Operations, Health Information.
	Nursing and medical Administration.
	The results of the survey should be presented to the local governance steering committee
	This score sheet has been developed by eHealth NSW to assist with piloting the survey in partnership with Safer Guides team in the USA.

## Sheet: Summary score
	Safer Guide Practices for IT Systems	Score	Top score	% achieved
	High Priority Practices	0
	Organisational Responsibilities	0
	Contingency Planning	0
	System Configuration	0
	System Interfaces	0
	Patient Identification	0
	CPOE and Decision Support	0
	Test Result and Follow Up	0
	Clinician Communications	0
	TOTAL SCORE	0

## Sheet: High Priority Practices
	Domain 1 - Safe Health IT	Implementation Status	Score
1.1	Data and application configurations are backed up and hardware systems are redundant		0
1.2	EHR downtime and reactivation policies and procedures are complete, available, and reviewed regularly.		0
1.3	Allergies, problem list entries, and diagnostic test results (including interpretations of those results, such as “normal” and “high”), are entered/stored using standard, coded data elements in the EHR.		0
1.4	Evidence-based order sets and charting templates are available for common clinical conditions, procedures, and services.		0
1.5	Interactive clinical decision support features and functions (e.g., interruptive warnings, passive suggestions, or info buttons) are available and functioning.		0
1.6	Hardware and software modifications and system-system interfaces are tested (pre - and post - go -live) to ensure data are not lost or incorrectly entered, displayed, or transmitted within or between HER system components		0
1.7	Clinical knowledge, rules, and logic embedded in the EHR are reviewed and addressed regularly and whenever changes are made in related systems.		0
1.8	Policies and procedures ensure accurate patient identification at each step in the clinical workflow.		0
	Domain 2 - Using Health IT Safety
2.1	Information required to accurately identify the patient is clearly displayed on screens and printouts.		0
2.2	The human-computer interface is easy to use and designed to ensure that required information is visible, readable, and understandable.		0
2.3	The status of orders can be tracked in the system.		0
2.4	Clinicians are able to override computer-generated clinical interventions when they deem necessary.		0
2.5	The EHR is used for ordering medications, diagnostic tests, and procedures.		0
2.6	Knowledgeable people are available to train, test,and provide continuous support for clinical EHR users.		0
2.7	Pre-defined orders have been established for common medications and diagnostic (laboratory/radiology) testing.		0
Domain 3 - Monitoring Safety
3.1	Key EHR safety metrics related to the practice/organization are monitored.		0
3.2	EHR-related patient safety hazards are reported to all responsible parties, and steps are taken to address them.		0
3.3	Activities to optimize the safety and safe use of EHRs include clinician engagement.		0
Total Score			0

## Sheet: Organisational Responsibilities
Domain 1 - Safe Health IT
	Principle : Defined decision-making activities ensure EHR safety	Implementation Status	Score
1.1	Staff members are assigned to regularly monitor and maintain EHR hardware, software, and network/Internet service provider (ISP) performance and safety.		0
1.2	Staff members are assigned to regularly test and promptly correct problems with EHR hardware, software, and network/ISP performance and safety.		0
1.3	Staff members are assigned responsibility for selecting, testing, monitoring, and maintaining clinical decision support (CDS) performance and safety.		0
1.4	Organizations train all EHR users and IT staff on best practices related to maintaining patient privacy and data confidentiality while working with protected health information (PHI).		0
Domain 2 - Safe Health IT
Principle : Activities to optimize EHR quality and data quality ensure EHR safety
2.1	The highest level decision makers (e.g., boards of directors, owners of physician practices) are committed to promoting a culture of safety that incorporates the safety and safe use of EHRs.		0
2.2	An effective decision making structure exists fo managing and optimizing the safety and safe use of the EHR.		0
2.3	Staff members are assigned responsibility for the management of CDS content.		0
2.4	Practicing clinicians are involved in all levels of EHR safety-related decision making that impact clinical use.		0
2.5	Clear clinician oversight is maintained when clinicians delegate aspects of order entry, medication reconciliation, or documentation tasks.		0
Principle : Activities to ensure safe use of the EHR to prevent EHR safety hazards
2.6	EHR training and support are sufficient for the needs of EHR users and readily available.		0
2.7	EHR training and support are high quality, provided by qualified trainers, and appropriately tailored to specific types of users’ needs.		0
2.8	Content and delivery of EHR training and support are assessed regularly to optimize complete and safe use of the EHR.		0
2.9	Workflow analysis is used to map clinical work and to ensure that the EHR is used safely for delivering care.		0
2.1	Clinical staff is assigned responsibility for ensuring that CDS content, such as alerts and protocols, supports effective clinical workflow in all practice settings.		0
2.11	Organizational policy facilitates reporting of EHR-related hazards and errors and ensures that reports are promptly investigated and addressed.		0
2.12	Records of reported and addressed EHR-related hazards and errors are maintained.		0
Domain 3 - Monitoring Safety
Principle : Activities to ensure the availability of information in the EHR to prevent EHR safety hazards
3.1	Staff members are assigned responsibility for the maintenance of the EHR-related hardware, software, CDS, and network/ISP performance.		0
3.2	Staff members regularly monitor maintenance of the EHR-related hardware, software, CDS, and network/ISP performance and safety.		0
3.3	Organizational procedures ensure that EHR users are able to get timely help when there are EHR-related hardware, software, CDS, or network/ISP problems.		0
	Principle : Activities to help the organization learn from EHR safety efforts to prevent EHR safety hazards
3.4	Communication mechanisms ensure that EHR users learn of EHR changes promptly, and users are able to give feedback on related safety concerns before and after they are implemented.		0
3.5	Staff members with job responsibilities for EHR safety are encouraged to participate in relevant professional activities and communicate with others in similar positions.		0
3.6	Self-assessments, including use of the SAFER Guides, are conducted routinely by a team, and the risks of foregoing or delaying any recommended practices are assessed.		0
3.7	Organizations develop a strategy for measurement of high priority EHR safety hazards.		0
3.8	Healthcare organizations and EHR developers share responsibility for identifying and addressing EHR safety concerns.		0
Total Score			0

## Sheet: Contingency Planning
	Domain 1 - Safe Health IT	Implementation Status	Score
1.1	Hardware that runs applications critical to the organization’s operation is duplicated.		0
1.2	An electric generator and sufficient fuel are available to support the EHR during an extended power outage.		0
1.3	Paper forms are available to replace key EHR functions during downtimes.		0
1.4	Patient data and software application configurations critical to the organization’s operations are backed up.		0
1.5	Policies and procedures are in place to ensure accurate patient identification when preparing for, during, and after dowmtimes.		0
	Domain 2 - Using Health IT Safely
2.1	Staff are trained and tested on downtime and recovery procedures.		0
2.2	A communication strategy that does not rely on the computing infrastructure exists for downtime and recovery periods.		0
2.3	Written policies and procedures on EHR downtimes and recovery processes ensure continuity of operations with regard to safe patient care and critical business operations.		0
2.4	The user interface of the locally maintained backup, read-only EHR system is clearly differentiated from the live/ production EHR system.		0
2.5	Users are trained on ransomware prevention strategies including how to identify malicious emails.		0
	Domain 3 - Monitoring Safety
3.1	There is a comprehensive testing and monitoring strategy in place to prevent and manage EHR downtime events.		0
3.2	Functional system downtimes (i.e., unacceptably slow response time) are identified and addressed proactively.		0
3.3	Review unexpected extended system downtimes greater than 24 hours using root-cause analysis or similar approaches.		0
Total Score			0

## Sheet: System Configuration
	Domain 1 - Safe Health IT	Implementation Status	Score
1.1	There are an adequate number of EHR access points in all clinical areas.		0
1.2	The EHR is hosted safely in a physically and electronically secure manner.		0
1.3	The organization’s information assets are protected using strong person authentication mechanisms.		0
1.4	System hardware and software required to run the EHR (e.g., operating system) and their modifications are tested individually and as-installed before go-live and are closely monitored after go-live.		0
1.5	Clinical applications and system interfaces are tested individually and as-installed before go-live and are closely monitored after go-live.		0
1.6	Computers and displays in publicly accessible areas are configured to ensure that patient identifiable data are physically and electronically protected.		0
1.7	There are processes in place to ensure data integrity during and after major system changes, such as upgrades to hardware, operating systems, or browsers.		0
	Domain 2 - Using Health IT Safely
2.1	Clinical content used, for example, to create order sets and clinical charting templates and to generate reminders within the EHR, is up-to-date, complete, available, and tested.		0
2.2	There is a role-based access system in place to ensure that all applications, features, functions, and patient data are accessible only to users with the appropriate level of authorization.		0
2.3	The EHR is configured to ensure EHR users work in the “live” production version, and do not confuse it with training, test, and read-only backup versions.		0
2.4	System configuration settings that limit clinicians in their practice are minimized, carefully implemented following clinician acceptance, and closely monitored.		0
2.5	The human-computer interface is configured for optimal usability for different users and clinical contexts.		0
	Domain 3 - Monitoring Safety
3.1	The organization has processes and methods in place to monitor the effects of key configuration settings to ensure they are working as intended.		0
	Total Score		0

## Sheet: System Interfaces
	Domain 1 - Safe Health IT	Implementation Status	Score
1.1	The EHR supports and uses standardized protocols for exchanging data with other systems.		0
1.2	Established and up-to-date versions of operating systems, virus and malware protection software, application software, and interface protocols are used.		0
1.3	System-to-system interfaces support the standard clinical vocabularies used by the connected applications.		0
1.4	System-to-system interfaces are properly configured and tested to ensure that both coded and free-text data elements are transmitted without loss of or changes to information content.		0
1.5	The intensity and the extent of interface testing is consistent with its complexity and with the importance of the accuracy, timeliness, and reliability of the data that traverses the interface.		0
1.6	At the time of any major system change or upgrade that affects an interface, the organization implements procedures to evaluate whether users (clinicians or administrators) on both sides of the interface correctly understand and use information that moves over the interface.		0
1.7	Changes to hardware or software on either side of the interface are tested before and monitored after go-live.		0
1.8	There is a hardware and software environment for interface testing that is physically separate from the live environmenmt.		0
1.9	Policies and procedures describe how to stop and restart the exchange of data across the interface in an orderly manner.		0
1.1	Security procedures, including role-based access, are established for managing and monitoring key designated aspects of interfaces and data exchange.		0
	Domain 2 - Using Health IT Safely
2.1	The organization has access to personnel with the skills required to configure, test, and manage all operational system-to-system interfaces.		0
2.2	Administrative, financial, and clinical data exchange needs are clearly documented and include how data will be used and who is responsible for maintaining the interface and the systems connected to it.		0
2.3	The organization responsible for managing clinical content notifies people involved in maintenance or use of system interfaces when changes are made that affect the content of the standard data files or allowable values transmitted via the interface (e.g., the orderable catalog or charge master).		0
2.4	The operational status of the system interface is clear to its users with regard to clinical use, such as knowing when the interface cannot transmit or receive messages, alerts, or crucial information.		0
2.5	The interface is able to transmit contextual information, such as units for measures or sources of information, to enable clinicians to properly interpret information.		0
2.6	Interface problems associated with known system interface risks and data field size limits are managed to avoid readily preventable errors.		0
	Domain 3 - Monitoring Safety
3.1	The organization monitors the performance and use of system interfaces regularly, including monitoring the interface error log and the volume of transactions over the interface.		0
3.2	When interface errors are detected, they are reported, fixed, and used to construct new test cases to improve the interface testing.		0
	Total Score		0

## Sheet: Patient Identification 
	Domain 1 - Safe Health IT	Implementation Status	Score
1.1	An enterprise-wide master patient index that includes patients’ demographic information and medical record number(s) from different parts of the same organization is used to identify patients before importing data.		0
1.2	To facilitate correct patient identification, clinicians have the ability to create personalized electronic lists of their patients according to several criteria (e.g., user, location, time, service).		0
1.3	Information required to accurately identify the patient is clearly displayed on all all portions of the EHR user interface, wristbands, and printouts.		0
1.4	Patient names on adjacent lines in the EHR display are visually distinct.		0
1.5	Medical record numbers incorporate a “check digit” to help prevent data entry errors.		0
1.6	Users are warned when they attempt to create a new record for a patient (or look up a patient) whose first and last name are the same as another patient, or attempt to look up a patient and the search returns multiple patients with the same or similar names.		0
	Domain 2 - Using Health IT Safely
2.1	Patients are registered using a centralized, common database using standardized procedures.		0
2.2	The user interfaces of the training, test, and read-only backup environments of the EHR are clearly different from the production (i.e.,“live”) version to prevent inadvertent entry or review of patient information in the wrong system.		0
2.3	The organization has a process to assign a “temporary” unique patient ID (which is later merged into a permanent ID) in the event that either the patient registration system is unavailable or the patient is not able to provide the required information.		0
2.4	Patient identity is verified at key points or transitions in the care process (e.g., prior to procedures and surgeries, rooming patient, vital sign recording, order entry, medication administration, and check out).		0
2.5	The EHR limits the number of patient records that can be displayed on the same computer at the same time to one.		0
2.6	Patients who are deceased are clearly identified as such.		0
2.7	The use of test patients in the production (i.e., “live”) environment is carefully monitored. When they do exist, they have unambiguously assigned “test” names (e.g., including numbers or multiple Z’s) and are clearly identifiable as test patients (e.g., different background color for patient header).		0
	Domain 3 - Monitoring Safety
3.1	The organization regularly monitors their patient database for patient identification errors and potential duplicate patients or records.		0
	Total Score		0

## Sheet: CPOE and Decision Support
	Domain 1 - Safe Health IT	Implementation Status	Score
1.1	Coded allergen and reaction information (or "No Known Allergies" [NKA]) are entered and updated in the EHR prior to any order entry.		0
1.2	Evidence-based order sets are available in the EHR for common tasks and conditions and are updated regularly.		0
1.3	User-entered orderable items are matched to, or can be looked up from, a list of standard terms.		0
1.4	The EHR can facilitate both cancellation and acknowledgment of receipt of orders for laboratory, radiology, and pharmacy.		0
1.5	CDS alerts are displayed in the relevant clinical context.		0
1.6	CDS incorporates current “best practices” and guidelines from authoritative sources, such as national organizations and medical specialty professional associations.		0
	Domain 2 - Using Health IT Safely
2.1	Clinicians are trained and tested on CPOE operations before being used login credentials.		0
2.2	Clinicians are engaged in implementing, reviewing, and updating CDS.		0
2.3	CPOE is used for ordering all medications, diagnostic tests, and procedures for which CPOE is available.		0
2.4	There is minimal use of free-text order entry. Orders are entered and stored in standardized, coded form.		0
2.5	Order entry information is electronically communicated, such as through the computer or mobile messaging, to the people responsible for carrying out the order.		0
2.6	Interruptive alerts, such as pop-ups at the time of ordering, are used with discretion and only for high-risk, high-priority conditions.		0
2.7	Drug-allergy interaction checking occurs during the entry of new medication orders and new allergies.		0
2.8	Duplicate order checking occurs for high-risk medication, diagnostic tests, and procedure orders (excluding as needed “PRN” medications).		0
2.9	Drug-condition checking occurs for important interactions between drugs and selected conditions.		0
2.1	Drug-patient age checking occurs for important age-related medication issues.		0
2.11	Dose range checking (such as maximum single dose or daily dose) occurs before medication orders are submitted for dispensing.		0
2.12	A process is in place to review interactions so that only the most significant interaction-related alerts, as determined by the organization, are presented to clinicians.		0
2.13	Clinicians are required to re-enter their password, or a unique PIN, to "sign" (authenticate) an order.		0
2.14	When appropriate, Corollary (or consequent) orders are automatically suggested and the orders are linked together with the original order such that changes are reflected when the original order is rescheduled, renewed, or discontinued.		0
2.15	Users can access authoritative clinical reference materials directly from the EHR, including organization-specific inforamtion when available.		0
2.16	CPOE and CDS functionality are tested to ensure proper operation before go-live and with test patients in the production system before clinical use.		0
2.17	Questions presented to the user by CPOE or CDS are unambiguous .		0
2.18	CPOE and CDS implementation and use are supported by usability testing based on best practices from human factors engineering .		0
2.19	Critical patient information is visible during the order entry process		0
2.2	The clinician is informed during the ordering process when additional steps are needed to complete the order being requested.		0
2.21	Use of abbreviations and acronyms is minimized and standardized.		0
2.22	Additional safeguards, such as double check by a second specialist, are implemented in the EHR before high-risk medications are prescribed.		0
	Domain 3 - Monitoring Safety
3.1	Key metrics realted to CPOE and CDS (e.g., override rates) are defined, monitored and acted on to optimize safety and use.		0
	Total Score		0

## Sheet: Test Result and Follow Up
	Domain 1 - Safe Health IT	Implementation Status	Score
1.1	Test names, values, and interpretations (i.e., outside of normal reference ranges)for laboratory results are stored in the EHR as structured data using standardized nomenclature.		0
1.2	Predominantly text-based test reports (e.g., radiology or pathology reports) have a coded (e.g.,abmormal/normal at a minimum) interpretation associated with them.		0
1.3	Functionality for ordering tests and reporting results is tested pre- and post-go-live.		0
1.4	After system changes in components or applications related to CPOE and diagnostic services, the data and data presentation are reviewed to ensure accuracy and completeness.		0
Domain 2 - Using Health IT Safely
2.1	Orders for diagnostic tests are placed using CPOE and electronically transmitted to the diagnostic service provider (e.g., laboratory or radiology).		0
2.2	The EHR is able to track the status of all orders and related procedures (e.g., specimen received and collected; test completed, reported and acknowledged).		0
2.3	The ordering clinician is identifiable on all ordered tests and test reports, and, if another clinician is responsible for follow-up, that clinician is also identified in the EHR.		0
2.4	When test results are amended, the change is clearly visible in the EHR and printed reports.		0
2.5	When test results are changed or amended, the ordering clinician and other clinicians responsible for follow-up are notified electronically. For clinically significant changes, the clinicians are also contacted directly.		0
2.6	“Send-out” (or reference lab) tests are electronically tracked, and their results are incorporated into the EHR, with a coded test name, result value, and interpretation.		0
2.7	Written policies specify unambiguous responsibility for test result follow-up with a shared understanding of that responsibility among all involved in providing follow-up care.		0
2.8	Workflows that are particularly vulnerable to mishandling of test results, especially critical ones, are identified, and back-up procedures ensure test results are received by someone responsible for the affected patient’s care.		0
2.9	Results outside normal reference ranges, or otherwise determined to be abnormal, are flagged (e.g., presented in a visually distinct way).		0
2.1	Display of results (e.g., numeric, text, graphical, or image) should be easily accessible, clearly visible, and not easily overlooked, and understandable.		0
2.11	Automated non-interruptive results notifications (also called “in-basket alerts” or flags) are limited to those that are clinically relevant in order to minimize "alert fatigue"		0
2.12	Results notifications remain in the clinician inboxes until a clinician action occurs to address them.		0
2.13	There is an EHR-based process for clinicians to either assign surrogates for reviewing notifications or enable surrogates to look at the principal clinicians' inboxes.		0
2.14	There are mechanisms to forward results and results notifications from one clinician to another.		0
2.15	Summarization tools to trend and graph laboratory data are available in the EHR.		0
2.16	Test results can be sorted in the clinician’s EHR inbox according to clinically relevant criteria (e.g., date/time, severity, hospital location, or patient).		0
2.17	The EHR has the capability for the clinician to set reminders for themselves and other responsible clinical staff for future tasks to facilitate test result follow-up.		0
	Domain 3- Monitoring Safety
3.1	As part of quality assurance activities, organizations monitor selected practices related to test result reporting and follow-up. Monitored practices include clinician use of the EHR for test results review and clinician follow-up on abnormal test results		0
3.2	As part of quality assurance, the organization monitors and addresses test results sent to the wrong clinician or never transmitted to any clinician (e.g., due to an interface problem or patient/ provider misidentification).		0
3.3	Organizational policies and procedures ensure timely patient notification of both normal and abnormal test results and the timeliness of notification is monitored.		0
	Total Score		0

[truncated: 2 more sheets: Clinician Communications, Sheet1]
